# Supplementary material for: Ubiquitin-Related Modifier 1 (URM-1) Modulates Cx43 in Breast Cancer Cell Lines
Source: Int J Mol Sci. 2023 Feb 3;24(3):2958. doi: 10.3390/ijms24032958 (PMC9917400; doi:10.3390/ijms24032958)
Supplement: Supplementary file 1 [file ijms-24-02958-s001.zip]

Archive with 1 entries (1 files):
- ijms-2059408-supplementary.pdf
